# Supplementary material for: Hispidulin Inhibits the Vascular Inflammation Triggered by Porphyromonas gingivalis Lipopolysaccharide
Source: Molecules. 2023 Sep 20;28(18):6717. doi: 10.3390/molecules28186717 (PMC10536826; doi:10.3390/molecules28186717)
Supplement: Supplementary file 1 [file molecules-28-06717-s001.zip]

Archive with 1 entries (1 files):
- molecules-2611034-supplementary.pdf
